# Supplementary material for: Irreversible and Repeatable Shape Transformation of Additively Manufactured Annular Composite Structures
Source: Materials (Basel). 2021 Mar 12;14(6):1383. doi: 10.3390/ma14061383 (PMC8001721; doi:10.3390/ma14061383)
Supplement: Supplementary file 1 [file materials-14-01383-s001.zip]

Archive with 4 entries (4 files):
- Video1.mp4
- Video2.mp4
- Video3.mp4
- Video4.mp4
